# Supplementary material for: Generation of mutation hotspots in ageing bacterial colonies
Source: Sci Rep. 2016 Dec 5;6:2. doi: 10.1038/s41598-016-0005-4 (PMC5431349; doi:10.1038/s41598-016-0005-4)
Supplement: Supplementary file 2 — Supplementary Information [file 41598_2016_5_MOESM2_ESM.xls]

## Sheet: Phenotypes seq papillae
Pap #	maltose	mannitol	glycerol	sorbitol	EMB
1	red	red	red	red	gold green
2	red	red	red	red	purple
3	white	red	red	white	white
4	red	red	red	red	purple
5	white	red	red	white	white
8	red	red	red	red	black
10	fisheye	red	red	red	gold green
14	white	red	red	red	gold green
15	red	red	red	red	black
16	red	red	red	red	gold green
18	red	red	red	red	purple
19	white	red	red	white	white
22	red	red	red	red	purple
23	red	red	red	red	gold green
24	red	red	red	red	black
27	red	red	red	red	black
28	red	red	red	red	gold green
31	fisheye	red	red	fisheye	purple
34	white	red	red	red	gold green
35	fisheye	red	red	red	gold green
36	white	red	red	fisheye	white
37	red	red	red	fisheye	black
39	red	red	red	fisheye	purple
42	white	red	red	red	white
43	red	red	red	fisheye	black
44	red	red	red	red	gold green
45	red	red	red	fisheye	gold green
48	red	red	red	white	gold green
49	red	red	red	red	purple
50	red	red	red	red	gold green
51	white	red	red	red	white
52	red	red	red	red	gold green
53	white	red	red	red	gold green
54	white	red	red	white	white
56	fisheye	red	red	fisheye	black
57	red	red	red	fisheye	black
58	white	red	red	red	black
59	red	red	red	red	gold green
60	red	red	red	fisheye	black
63	red	red	red	red	black
64	fisheye	red	red	red	gold green
65	red	red	red	fisheye	purple
67	white	red	red	red	gold green
69	fisheye	red	red	fisheye	gold green
82	fisheye	red	red	red	purple
87	white	red	red	red	white
88	fisheye	red	red	fisheye	black
90	fisheye	red	white	fisheye	black
93	red	red	red	fisheye	gold green
95	white	red	red	white	white
96	red	red	red	fisheye	black
97	red	red	red	red	purple
98	red	red	red	red	black
101	red	red	white	red	purple
102	red	red	red	white	black
105	white	red	white	fisheye	white
106	red	red	red	fisheye	black
112	white	red	red	fisheye	purple
117	white	pink	white	red	white
118	white	red	red	fisheye	white
119	red	red	red	red	gold green
120	white	red	red	red	white
122	red	white	white	white	white
124	white	red	red	red	purple
125	white	red	white	red	white
126	red	red	white	red	black
128	red	red	red	white	purple
129	red	red	red	fisheye	black
132	white	red	white	fisheye	purple
138	red	red	red	fisheye	purple
139	white	red	red	fisheye	purple
141	red	red	red	red	black
146	red	red	red	fisheye	purple
147	white	red	red	fisheye	purple
149	white	red	red	red	white
150	red	red	red	red	purple
153	red	red	red	fisheye	purple
154	white	red	red	fisheye	white
157	red	red	red	red	black
163	red	red	red	red	black
164	white	red	red	red	white
166	white	red	red	red	purple
168	red	red	red	fisheye	purple
169	white	red	red	fisheye	white
172	red	red	red	fisheye	purple
175	red	red	red	fisheye	black
176	fisheye	red	red	white	purple
177	red	red	red	white	purple
179	white	red	red	red	white
180	red	red	red	red	gold green
182	fisheye	red	red	red	white
184	red	red	red	white	black
185	white	red	red	fisheye	white
186	white	red	red	white	purple
188	white	red	red	red	purple
190	red	red	red	red	black
