# Supplementary material for: Generation of mutation hotspots in ageing bacterial colonies
Source: Sci Rep. 2016 Dec 5;6:2. doi: 10.1038/s41598-016-0005-4 (PMC5431349; doi:10.1038/s41598-016-0005-4)
Supplement: Supplementary file 4 — Supplementary Information [file 41598_2016_5_MOESM4_ESM.xls]

## Sheet: Sheet1
CRP mutations identified in the 96 genomes sequenced
CRP mutation 1	type	CRP paired mutation	type	count
A145T	G->A			49
A145T	G->A	E56D	G->T	1
A145T	G->A	T141K	C->A	1
A145T	G->A	Q171K	C->A	1
A145T	G->A	M190I	G->A	1
A145T	G->A	M190K	T->A	1
A145T	G->A	Q194K	C->A	1
A145E	C->A			24
A145E	C->A	L40M	C->A	1
A145E	C->A	E56K	G->A	1
A145E	C->A	S63Y	C->A	1
A145E	C->A	T141K	C->A	2
A145E	C->A	Q171K	C->A	3
A145E	C->A	Q175K	C->A	2
T141R	C->G			4
coding (174/633 nt)	->AAA			1
No mutations				2
			SUM	96
CRP mutations identified in additional 594 papillae
CRP mutation 1	type	CRP paired mutation	type	count
A145T	G->A			307
A145T	G->A	L12I	C->A	1
A145T	G->A	I31F	A->T	8
A145T	G->A	L40M	C->A	2
A145T	G->A	D54N	G->A	1
A145T	G->A	E56K	G->A	1
A145T	G->A	E56D	G->T	1
A145T	G->A	E56E	G->A	1
A145T	G->A	S63F	C->T	3
A145T	G->A	S63Y	C->A	1
A145T	G->A	L65Q	T->A	1
A145T	G->A	R83S	C->A	1
A145T	G->A	A85E	C->A	2
A145T	G->A	W86R	T->A	1
A145T	G->A	P111Q	C->A	1
A145T	G->A	T128I	C->T	2
A145T	G->A	N134H	A->C	1
A145T	G->A	T141K	C->A	2
A145T	G->A	Q146K	C->A	1
A145T	G->A	T147A	A->G	1
A145T	G->A	D156N	G->A	1
A145T	G->A	Q171K	C->A	5
A145T	G->A	M190K	T->A	1
A145T	G->A	M190I	G->A	1
A145T	G->A	Q194K	C->A	1
A145T	G->A	3 aa insertion		1
(continued) CRP mutations identified in additional 594 papillae
CRP mutation 1	type	CRP paired mutation	type	count
A145E	C->A			57
A145E	C->A	I31F	A->T	2
A145E	C->A	L40M	G->A	3
A145E	C->A	E56K	C->A	1
A145E	C->A	S63Y	C->A	4
A145E	C->A	A85E	C->A	1
A145E	C->A	Q120H	G->T	1
A145E	C->A	T141K	C->A	7
A145E	C->A	Q171K	C->A	7
A145E	C->A	Q175K	T->A	2
A145E	C->A	M190K	T->A	4
A145E	C->A	22 aa insertion		1
T141K	C->A			7
T141K	C->A	M190R	T->G	1
T141K	C->A	insertion of N between G57 and K58		1
T141R	C->G	T141R		16
T141R	C->G	Q120H	C->G	1
T141R	C->G	Q171K	C->G	1
T141R	C->G	V184A	T->C	1
M190K	T->A			3
M190K	T->A	Y64F	A->T	1
M190K	T->A	Q171K	C->A	1
insertion K58				11
insertion K58		A85E	C->A	2
S63Y	C->A			1
P111Q	C->A			2
L135M	C->A			1
T141P	A->C			1
G142S	G->A			1
G142D	G->A			9
A145K	G->A and C->A			12
L196R	T->G			4
insertion of N between G57 and K58				1
insertion of L between V87 and R88				1
insertion of V between V87 and R88				1
duplication 3 aa 87-89				1
duplication of 20 aa				2
duplication of 28 aa				1
No mutation				71
			SUM	594
